# Supplementary material for: Effectiveness of dentin pre-treatment on bond strength of two self-adhesive resin cements compared to an etch-and-rinse system: an in vitro study
Source: PeerJ. 2021 Oct 26;9:e11736. doi: 10.7717/peerj.11736 (PMC8555495; doi:10.7717/peerj.11736)
Supplement: Supplemental Information 1 [file peerj-09-11736-s001.txt]

mean
 Maxcem0 MaxcemAkr MaxcemFos NexusKont    Relyx0  RelyxAkr  RelyxFos 
 5.362308  1.948462  7.586154  9.661538  5.406154  5.733846  7.872308 


sd
  Maxcem0 MaxcemAkr MaxcemFos NexusKont    Relyx0  RelyxAkr  RelyxFos 
 3.250152  1.356729  4.810744  4.537411  2.832692  3.012282  4.487427 


median
  Maxcem0 MaxcemAkr MaxcemFos NexusKont    Relyx0  RelyxAkr  RelyxFos 
     6.28      1.98      8.45     10.88      5.62      6.47      7.20 


var
  Maxcem0 MaxcemAkr MaxcemFos NexusKont    Relyx0  RelyxAkr  RelyxFos 
10.563486  1.840714 23.143259 20.588097  8.024142  9.073842 20.137003 


shapiro.test
$Maxcem0

        Shapiro-Wilk normality test

data:  X[[i]]
W = 0.87019, p-value = 0.05261


$MaxcemAkr

        Shapiro-Wilk normality test

data:  X[[i]]
W = 0.9452, p-value = 0.5277


$MaxcemFos

        Shapiro-Wilk normality test

data:  X[[i]]
W = 0.95571, p-value = 0.6867


$NexusKont

        Shapiro-Wilk normality test

data:  X[[i]]
W = 0.82895, p-value = 0.01537


$Relyx0

        Shapiro-Wilk normality test

data:  X[[i]]
W = 0.90007, p-value = 0.134


$RelyxAkr

        Shapiro-Wilk normality test

data:  X[[i]]
W = 0.93484, p-value = 0.3937


$RelyxFos

        Shapiro-Wilk normality test

data:  X[[i]]
W = 0.95534, p-value = 0.6809


length
  Maxcem0 MaxcemAkr MaxcemFos NexusKont    Relyx0  RelyxAkr  RelyxFos 
       13        13        13        13        13        13        13 


        Bartlett test of homogeneity of variances

data:  hodnota by skupina
Bartlett's K-squared = 19.892, df = 6, p-value = 0.002895


        Kruskal-Wallis rank sum test

data:  hodnota by skupina
Kruskal-Wallis chi-squared = 26.278, df = 6, p-value = 0.0001976


        Pairwise comparisons using Wilcoxon rank sum test 

data:  hodnota and skupina 

          Maxcem0 MaxcemAkr MaxcemFos NexusKont Relyx0 RelyxAkr
MaxcemAkr 0.1322  -         -         -         -      -       
MaxcemFos 1.0000  0.0237    -         -         -      -       
NexusKont 0.0778  0.0081    1.0000    -         -      -       
Relyx0    1.0000  0.0488    1.0000    0.0488    -      -       
RelyxAkr  1.0000  0.0423    1.0000    0.1156    1.0000 -       
RelyxFos  1.0000  0.0088    1.0000    1.0000    1.0000 1.0000 
