# Supplementary material for: Effectiveness of dentin pre-treatment on bond strength of two self-adhesive resin cements compared to an etch-and-rinse system: an in vitro study
Source: PeerJ. 2021 Oct 26;9:e11736. doi: 10.7717/peerj.11736 (PMC8555495; doi:10.7717/peerj.11736)
Supplement: Supplemental Information 2 [file peerj-09-11736-s002.csv]

hodnota	skupina
5,31	Relyx0
0,92	Relyx0
5,36	Relyx0
7,99	Relyx0
1,64	Relyx0
5,29	Relyx0
7,27	Relyx0
6,6	Relyx0
5,62	Relyx0
0,31	Relyx0
8,93	Maxcem0
1,28	Maxcem0
0,31	Maxcem0
9,12	Maxcem0
8,42	Maxcem0
6,6	Maxcem0
1,5	Maxcem0
0,92	Maxcem0
7,83	Maxcem0
7,6	Maxcem0
10,56	RelyxAkr
8,4	RelyxAkr
0,28	RelyxAkr
7,6	RelyxAkr
3,88	RelyxAkr
7,28	RelyxAkr
7,87	RelyxAkr
2,63	RelyxAkr
0,87	RelyxAkr
6,64	RelyxAkr
0,17	MaxcemAkr
0,01	MaxcemAkr
0,74	MaxcemAkr
1,01	MaxcemAkr
2,87	MaxcemAkr
1,06	MaxcemAkr
1,15	MaxcemAkr
3,44	MaxcemAkr
2,53	MaxcemAkr
1,98	MaxcemAkr
5,2	RelyxFos
2,87	RelyxFos
7,2	RelyxFos
6,99	RelyxFos
16,52	RelyxFos
9,43	RelyxFos
8,03	RelyxFos
2,37	RelyxFos
5,19	RelyxFos
2,02	RelyxFos
0,86	MaxcemFos
9,42	MaxcemFos
8,45	MaxcemFos
1,59	MaxcemFos
6,06	MaxcemFos
5,03	MaxcemFos
16,56	MaxcemFos
4,9	MaxcemFos
9,64	MaxcemFos
1,42	MaxcemFos
10,36	NexusKont
13,9	NexusKont
13,51	NexusKont
9,24	NexusKont
0,08	NexusKont
9,12	NexusKont
1,19	NexusKont
6,64	NexusKont
13,7	NexusKont
11,34	NexusKont
8,55	Relyx0
9,1	Relyx0
6,32	Relyx0
6,28	Maxcem0
5,12	Maxcem0
5,8	Maxcem0
5,89	RelyxAkr
6,17	RelyxAkr
6,47	RelyxAkr
3,58	MaxcemAkr
2,64	MaxcemAkr
4,15	MaxcemAkr
12,65	RelyxFos
13,25	RelyxFos
10,62	RelyxFos
10,22	MaxcemFos
13,54	MaxcemFos
10,93	MaxcemFos
12,65	NexusKont
12,99	NexusKont
10,88	NexusKont
